# Supplementary material for: Development and Interrogation of a Transcriptomic Resource for the Giant Triton Snail (Charonia tritonis)
Source: Mar Biotechnol (NY). 2021 Jun 30;23(3):501–15. doi: 10.1007/s10126-021-10042-7 (PMC8270824; doi:10.1007/s10126-021-10042-7)
Supplement: Supplementary file 2 — Supplementary file2 (XLSX 10 KB) [file 10126_2021_10042_MOESM2_ESM.xlsx]

## Sheet: Sheet1
	Development			Adult
	25dpf	50dpf	14dph	Cephalic tentacle	Gill	Mantle	Posterior gland	Anterior gland	Proboscis	Foot	CNS
Raw read (Gb)	17.62	17.25	11.78	17.98	11.4	10.8	20.4	21.2	9.6	9	18.8
Assembly	87158	115513	186844	154126	148125	118676	68387	137384	150408	92254	132372
N50	604	726	508	760	484	577	828	660	511	364	625
Bowtie coverage (%)	91.75	91.24	73.39	92.34	72.12	90.18	89.93	93.03	88.44	76.09	94.43
Protein number	14558	19285	28923	18553	24474	24165	11816	19642	26243	9328	17365
