# Supplementary material for: Development and Interrogation of a Transcriptomic Resource for the Giant Triton Snail (Charonia tritonis)
Source: Mar Biotechnol (NY). 2021 Jun 30;23(3):501–15. doi: 10.1007/s10126-021-10042-7 (PMC8270824; doi:10.1007/s10126-021-10042-7)
Supplement: Supplementary file 3 — Supplementary file3 (XLSX 70 KB) [file 10126_2021_10042_MOESM3_ESM.xlsx]

## Sheet: GPCR
Transcript id	Family	Sub-family	Olfactory receptor (TPM)	Anterior gland (TPM)	Posterior gland (TPM)	CNS (TPM)	Gill (TPM)	Foot (TPM)	Mantle (TPM)	Proboscis (TPM)	Tentacle (TPM)	25dpf (TPM)	50dpf (TPM)	14dph (TPM)	Best BLAST hit (and species)	E-value
TRINITY_DN112915_c1_g1_i1	Rhodopsin-like	Peptide	N	0	0	0	0	0	0	0	2.07	0	0	0	probable G-protein coupled receptor frpr-1 [Pomacea canaliculata]	1e-65
TRINITY_DN115650_c3_g1_i3	Rhodopsin-like	Rhodopsin	N	0	0	0	0	0	0	0	1.86	0	0	0	putative G-protein coupled receptor F59B2.13 [Pomacea canaliculata]	2e-59
TRINITY_DN116305_c1_g6_i1	Rhodopsin-like	Orphan	N	0	0	0	0	0	0	0	1.58	0	0	0	probable G-protein coupled receptor 83 [Pomacea canaliculata]	2e-30
TRINITY_DN130479_c0_g1_i1	Rhodopsine-like	Orphan	N	0	0	0	0	0	0	0	0	0	1.25	0	G-protein coupled receptor GRL101-like [Pomacea canaliculata]	4e-87
TRINITY_DN145875_c0_g1_i1	Rhodopsin-like	Peptide	N	0	0	2.96	0	0	0	0	0	0	0	0	neuropeptide Y receptor type 1-like [Mizuhopecten yessoensis]	3e-80
TRINITY_DN149433_c0_g1_i1	Secretin-like	Calciton	N	1.7	0	1.85	0	0	0	0	0	0	0	0	calcitonin gene-related peptide type 1 receptor-like isoform X4 [Limulus polyphemus]	6e-07
TRINITY_DN18631_c0_g1_i1	Rhodopsine-like	Melatonin	N	0	0	0	0	0	2.51	0	0	0	0	0	G-protein coupled receptor 84-like [Pomacea canaliculata]	3e-21
TRINITY_DN186513_c0_g1_i1	Rhodopsine-like	Orphan	N	0	0	0	3.95	0	0	0	0	0	0	0	probable G-protein coupled receptor 139 isoform X2 [Pomacea canaliculata]	7e-30
TRINITY_DN191157_c0_g1_i1	Glutamate	GABA(B)	N	0	0	0.9	0	0	0	0	0	0	0	0	gamma-aminobutyric acid type B receptor subunit 1-like [Pomacea canaliculata]	0
TRINITY_DN225040_c0_g1_i1	Glutamate	Mixed	N	0	0	0	0	0	1.75	0	0	0	0	0	metabotropic glutamate receptor [Scaptodrosophila lebanonensis]	1e-180
TRINITY_DN231904_c0_g1_i1	Neuropeptide-like		N	0	0	0	3.94	0		0	0	0	0	0	serotonin receptor [Aplysia kurodai]	2e-110
TRINITY_DN240749_c0_g1_i2	Rhodopsin-like	Peptide	N	0	0	0	0	0	1.16	0	0	0	0	0	neuromedin-U receptor 1-like [Pomacea canaliculata]	2e-104
TRINITY_DN251981_c0_g1_i1	Rhodopsin-like	Hormone	N	0	0	0	0	0	0	0	0.94	0	0	0	G-protein coupled receptor GRL101-like [Pomacea canaliculata]	4e-58
TRINITY_DN267234_c0_g2_i1	Rhodopsin-like	TRH	N	0	0	0	0	0	0	0	1.49	0	0	0	probable G-protein coupled receptor 139 [Pomacea canaliculata]	9e-44
TRINITY_DN285149_c0_g1_i1	Neuropeptide-like		N	0.98	0	2.83	0	13.97	3.21	0	0	0	0	0	G-protein coupled receptor daf-37-like [Pomacea canaliculata]	0
TRINITY_DN290182_c0_g1_i1	Rhodopsin-like	Amine	N	0	0	5.45	0	0	0	0	4.42	0		0	atypical chemokine receptor 2-like [Pomacea canaliculata]	2e-41
TRINITY_DN29158_c0_g1_i1	Rhodopsin-like	Amine	N	1.04	0	0	0	0	0	0	0	0	0	0	26S proteasome non-ATPase regulatory subunit 11A-like [Pomacea canaliculata]	0
TRINITY_DN296971_c0_g1_i2	Neuropeptide-like		N	0	0	0	0	0	1.38	0	0	0	0	0	FMRFamide receptor-like [Pomacea canaliculata]	0
TRINITY_DN302351_c0_g1_i2	Rhodopsin-like	Amine	N	1.13	0.99	0	0	0	0	0	0	0	0	0	histamine H3 receptor-like [Pomacea canaliculata]	6e-100
TRINITY_DN306168_c0_g1_i1	Rhodopsin-like	TRH	N	8.71	2.02	30.91	0	10.34	3.55	0	0	0	1.34	0	muscarinic acetylcholine receptor M2-like [Pomacea canaliculata]	5e-140
TRINITY_DN312729_c0_g1_i1	Rhodopsin-like	TRH	N	0	0	0	3.49	0	1.76	0	0	0	0	0	growth hormone secretagogue receptor type 1-like [Pomacea canaliculata]	0
TRINITY_DN314768_c0_g1_i1	Rhodopsine-like	Rhodopsine	N	0	0	0	0	0	0	0	0	0	0.52	2.13	G-protein coupled receptor moody-like [Crassostrea virginica]	7e-75
TRINITY_DN316687_c1_g1_i1	Secretine-like	Cortico releasing hormone	N	0	0	0	0	0	0	2.53	0	0	0	0	corticotropin-releasing factor receptor 1-like isoform X1 [Pomacea canaliculata]	1e-142
TRINITY_DN320900_c0_g1_i4	Neuropeptide-like		N	0	0	0	0	0	0	0	0.21	0	0	0	LOW QUALITY PROTEIN: FMRFamide receptor-like [Pomacea canaliculata]	9e-87
TRINITY_DN323918_c0_g1_i1	Rhodopsin-like	Amine	N	0	0	0.94	0	0	0	0	0	0	0	0	G-protein-coupled 5-hydroxytryptamine receptor 2 isoform X1 [Aplysia californica]	0
TRINITY_DN325019_c0_g1_i1	Rhodopsin-like	Nucleotide-like	N	0	0	0	0	0	0	0	0.7	0	0	0	probable G-protein coupled receptor 139 [Pomacea canaliculata]	1e-73
TRINITY_DN326447_c0_g2_i1	Rhodopsin-like	Peptide	N	0	0	0	0	0	1.57	0	0	0	0	0	orexin receptor type 2-like isoform X1 [Pomacea canaliculata]	7e-116
TRINITY_DN328585_c0_g1_i1	Rhodopsin-like	Peptide	N	0	0	0	0	0	2.02	0	0	0	0	0	histamine H1 receptor-like [Pomacea canaliculata]	6e-37
TRINITY_DN337635_c4_g1_i1	De novo		N	0	0	0	0	0	0	0	0	0	0	5.12	transmembrane protein 145 isoform X1 [Crassostrea gigas]	9e-179
TRINITY_DN340691_c0_g1_i1	Rhodopsin-like	Amine	N	0	0	4.82	0	0	0	0	0	0	0	0	G-protein coupled receptor 12 [Lingula anatina]	2e-11
TRINITY_DN352723_c0_g1_i1	Rhodopsin-like	Peptide	N	1.62	0	1.79	0	0	2.41	0	0	0	0	0	G-protein coupled receptor moody-like [Pomacea canaliculata]	2e-173
TRINITY_DN353958_c0_g2_i1	Glutamate	Mixed	N	0	0	0	0	25.41	0	0	29.51	2.72	1.36	5.4	Metabotropic glutamate receptor 3 [Mizuhopecten yessoensis]	0
TRINITY_DN354343_c2_g5_i1	Rhodopsin-like	Peptide	N	0	0	0	0	0	2.69	0	0	0	0	0	neuropeptide Y receptor type 2-like [Pecten maximus]	2e-177
TRINITY_DN354680_c0_g1_i2	Rhodopsin-like	Peptide	N	0	0	0.86	0	0	0	0	0	0	0	0	5-hydroxytryptamine receptor 4-like [Pomacea canaliculata]	2e-10
TRINITY_DN357826_c0_g1_i1	Rhodopsin-like	Peptide	N	0	0	0	0	5.65	0	0	0	0	0	0	orexin receptor type 1-like [Pomacea canaliculata]	6e-118
TRINITY_DN359032_c0_g1_i3	Rhodopsin-like	Amine	N	0	0	2.25	0	0	0	0	0	0	0	0	melanocortin receptor 5 [Crassostrea gigas]	2e-60
TRINITY_DN359917_c2_g1_i1	Secretine-like	Secretine	N	0.8	0	0.71	0	0	0	0	0	0	0	0	glucagon receptor-like [Pomacea canaliculata]	0
TRINITY_DN360167_c0_g1_i1	Rhodopsin-like	Amine	N	0	0	0	0	0	0	0	1.33	0	0	0	probable G-protein coupled receptor 75 [Aplysia californica]	1e-131
TRINITY_DN362443_c1_g1_i3	Secretin-like	Latrophilin	N	0.43	0	0	2.14	0	9.8	0	0	0	0	0	adhesion G protein-coupled receptor L1-like [Pomacea canaliculata]	0
TRINITY_DN362613_c3_g2_i1	De novo		N	1.59	0	3.26	0	0	0	0	0	0	0	0	PREDICTED: uncharacterized protein LOC106058242 [Biomphalaria glabrata]	5e-25
TRINITY_DN363875_c1_g3_i7	Rhodopsin-like	Nucleotide-like	N	0	0	0	0	0	2.05	0	0	0	0	0	G-protein coupled receptor 52-like [Pomacea canaliculata]	1e-164
TRINITY_DN364950_c0_g1_i1	Rhodopsin-like	Peptide	N	4.4	0	6.01	0	0	0	0	0	0	0	0	neuropeptide FF receptor 2 isoform X1 [Acinonyx jubatus]	1e-92
TRINITY_DN365822_c0_g3_i2	Rhodopsin-like	Peptide	N	0	0	0	0	0	0	4.54	0	0	0	0	uncharacterized protein LOC112557727 [Pomacea canaliculata]	1e-47
TRINITY_DN366636_c1_g2_i1	Rhodopsin-like	Hormone	N	0	0	0	0	0	2.23	0	0	0	0	0	G-protein coupled receptor GRL101-like [Pomacea canaliculata]	2e-106
TRINITY_DN367418_c0_g1_i1	Rhodopsin-like	Amine	N	0	0	0	0	10.35	0	0	0	0	0	0	hypothetical protein C0Q70_07330 [Pomacea canaliculata]	5e-62
TRINITY_DN368154_c0_g1_i4	Rhodopsin-like	Amine	N	0	0	0	0	0	0	2.69	0	0	0	0	PREDICTED: G-protein coupled receptor 1-like [Biomphalaria glabrata]	2e-80
TRINITY_DN368733_c1_g1_i1	Rhodopsin-like	TRH	N	0	0	0	0	0	2.26	0	0	0	0	0	putative G-protein coupled receptor F59B2.13 [Pomacea canaliculata]	3e-41
TRINITY_DN370023_c1_g1_i1	Rhodopsin-like	TRH	N	0	0	2.94	0	18.34	0	0	0	0	0	0	probable G-protein coupled receptor frpr-1 [Pomacea canaliculata]	2e-60
TRINITY_DN370763_c0_g1_i1	Neuropeptide-like		N	4.51	3.29	0	0	0	0	0	0	0	0	0	growth hormone secretagogue receptor type 1-like [Pomacea canaliculata]	6e-108
TRINITY_DN371218_c0_g1_i1	Rhodopsin-like	Peptide	N	0.85	1.95	4.45	0	0	0	0	0	0	0	0	free fatty acid receptor 4-like [Pomacea canaliculata]	3e-109
TRINITY_DN374275_c0_g1_i1	Rhodopsin-like	TRH	N	0	0	1.46	0	0	0	0	0	0	0	0	PREDICTED: neuropeptide FF receptor 2-like [Biomphalaria glabrata]	3e-42
TRINITY_DN374725_c0_g2_i1	Rhodopsin-like	Rhodopsin	N	0	0	0	0	0	2.39	0	0	0	0	0	hypothetical protein C0Q70_09237 [Pomacea canaliculata]	2e-169
TRINITY_DN374725_c0_g4_i5	Rhodopsin-like	Amine	N	0	0	0	0	0	1.78	0	0	0	0	0	uncharacterized protein LOC101846548 isoform X1 [Aplysia californica]	5e-130
TRINITY_DN375472_c0_g1_i1	Rhodopsin-like	Amine	N	0	0	1.27	0	0	0	0	0	0	0	0	uncharacterized protein LOC112554631 [Pomacea canaliculata]	1e-44
TRINITY_DN375633_c0_g2_i1	Secretine-like	Mixed	N	0	0	0	0	0	2.26	0	0	0	0	0	hypothetical protein CAPTEDRAFT_219588 [Capitella teleta]	3e-173
TRINITY_DN375995_c7_g1_i3	Neuropeptide-like		N	0	2.6	0	0	0	0	0	0	0	0	0	PREDICTED: putative G-protein coupled receptor F59B2.13 [Biomphalaria glabrata]	5e-95
TRINITY_DN376500_c0_g1_i1	Secretine-like	Mixed	N	0	0	0	0	0	1.45	0	0	0	0	0	adhesion G-protein coupled receptor G6-like [Pomacea canaliculata]	1e-150
TRINITY_DN376601_c5_g1_i2	De novo		N	0	0	0	3.43	0	2.3	0	0	0	0	1.88	hypothetical protein LOTGIDRAFT_118765 [Lottia gigantea]	7e-172
TRINITY_DN376711_c4_g1_i1	Glutamate	Mixed	N	0	0	0	0	0	0	0	0	0	0.73	5.67	metabotropic glutamate receptor 3-like [Pomacea canaliculata]	0
TRINITY_DN376806_c0_g3_i1	Rhodopsin-like	Peptide	N	0	0	0.86	0	0	0	0	0	0	0	0	LOW QUALITY PROTEIN: muscarinic acetylcholine receptor M3-like [Pomacea canaliculata]	3e-80
TRINITY_DN376819_c3_g1_i1	Neuropeptide-like		N	0	0	0	0	0	2.21	0	0	0	0	0	G-protein coupled receptor [Lymnaea stagnalis]	2e-137
TRINITY_DN377463_c3_g1_i1	Secretine-like	Mthl Prot	N	1.42	0	0	0	0	0	0	0	0	0	0	G-protein coupled receptor Mth2 [Aplysia californica]	3e-84
TRINITY_DN377967_c2_g1_i5	Secretin-like	Latrophilin	N	0	0	0	0	0	0	0	1.53	0	0	0	latrophilin receptor-like protein A [Mizuhopecten yessoensis]	2e-48
TRINITY_DN378060_c0_g4_i1	Secretin-like	CEL	N	0	0	0	14.24	0	0	0	0	0	0	0	cadherin EGF LAG seven-pass G-type receptor 2-like isoform X2 [Pomacea canaliculata]	0
TRINITY_DN378396_c4_g13_i1	Secretin-like	Latrophilin	N	0.99	0	1.3	0	0	6.89	0	0	0	0	0	adhesion G protein-coupled receptor L1-like [Pomacea canaliculata]	5e-137
TRINITY_DN378744_c3_g3_i1	Rhodopsin-like	Peptide	N	1.47	0	4.41	0	0	0	0	0	0	0	0	cholecystokinin receptor-like [Pomacea canaliculata]	2e-38
TRINITY_DN379645_c0_g1_i1	Secretine-like	Mixed	N	1.67	0	2.48	0	2.06	0	0	0	0	0	0	PREDICTED: G-protein coupled receptor 64-like isoform X1 [Biomphalaria glabrata]	5e-137
TRINITY_DN379815_c0_g2_i1	Rhodopsin-like	Orphan	N	0	0	0	4.7	0	0	0	0	0	0	1.69	transmembrane protein 145-like isoform X1 [Pomacea canaliculata]	4e-180
TRINITY_DN379992_c1_g1_i1	Rhodopsin-like	Amine	N	1.11	0	1.69	0	0	3.12	0	0	0	0	0	5-hydroxytryptamine receptor 4-like [Pomacea canaliculata]	1e-147
TRINITY_DN381479_c0_g2_i1	Glutamate	Mixed	N	0.29	0	0	0	8.09	0	0	14.7	2.13	1.66	5.07	Metabotropic glutamate receptor 3 [Mizuhopecten yessoensis]	0
TRINITY_DN381780_c1_g1_i1	Rhodopsin-like	Amine	N	0.51	0	0	0	0	0	4.1	0	0	0	0	5-hydroxytryptamine receptor 4-like [Pomacea canaliculata]	0
TRINITY_DN381897_c0_g1_i2	Rhodopsin-like	Peptide	N	0	0	0	0	0	0	0	0	0	0	0	muscarinic acetylcholine receptor gar-3 [Aplysia californica]	2e-51
TRINITY_DN381970_c2_g2_i1	Secretin-like	Brain specific	N	0	0	0		0		0	0	0	0	0	adhesion G-protein coupled receptor G4-like [Crassostrea virginica]	5e-74
TRINITY_DN382052_c1_g1_i3	Secretine-like	Mixed	N	0	0	0	0	0	0	0	8.94	0	0	0	PREDICTED: G-protein coupled receptor 64-like isoform X2 [Biomphalaria glabrata]	0
TRINITY_DN382054_c1_g1_i1	Rhodopsine-like	Orphan	N	0	0	0	0	0	0	0	0	0	0.25	0	G-protein coupled receptor GRL101-like [Pomacea canaliculata]	1e-33
TRINITY_DN382275_c1_g1_i1	Secretine-like	Mthl Prot	N	0	0	0	0	0	2.13	3.28		0	0	0	G-protein coupled receptor Mth2 [Mizuhopecten yessoensis]	6e-30
TRINITY_DN382709_c1_g1_i3	Neuropeptide-like		N	0.78	0	0	0	0	1.43	0	0	0	0	0	RYamide receptor-like [Pomacea canaliculata]	3e-136
TRINITY_DN383025_c1_g1_i11	Secretin-like	Latrophilin	N	0	0	0	0	0	0	1.69	0	0	0	0	PREDICTED: latrophilin-3-like isoform X6 [Biomphalaria glabrata]	1e-156
TRINITY_DN383596_c9_g3_i1	De novo		N	1.16	3.14	3.5	2.14	0	5.08	3.93	4.69	0.94	1.64	2	Golgi pH regulator isoform X3 [Crassostrea gigas]	4e-179
TRINITY_DN383687_c0_g1_i1	Glutamate	Mixed	N	0	0	0	0	0	0	0	15.67	0	0	0	metabotropic glutamate receptor 3-like [Pomacea canaliculata]	2e-81
TRINITY_DN383907_c1_g10_i2	Rhodopsin-like	TRH	N	0	0	0	0	0	0	0	4.22	0	0	0	probable G-protein coupled receptor 139 [Pomacea canaliculata]	7e-40
TRINITY_DN383907_c1_g13_i1	Rhodopsin-like	Orphan	N	0	0	0	0	0	0	0	4.27	0	0	0	probable G-protein coupled receptor 139 [Pomacea canaliculata]	4e-12
TRINITY_DN502148_c0_g1_i1	Secretine-like	Secretine	N	0	0	0	0	0	0.96	0	0	0	0	0	secretin receptor-like [Pecten maximus]	1e-144
TRINITY_DN532601_c0_g1_i1	Rhodopsin-like	Rhodopsin	N	0	0	0	1.9	0	0	0	0	0	0	0	PREDICTED: G-protein coupled receptor 26-like [Biomphalaria glabrata]	5e-68
TRINITY_DN57099_c0_g1_i1	Rhodopsin-like	Peptide	N	0.53	0	0	0	0	0	0	0	0	0	0	neuropeptide SIFamide receptor-like [Pomacea canaliculata]	9e-105
TRINITY_DN57958_c1_g1_i1	Rhodopsin-like	Amine	N	2.34	0	0	0	0	0	0	0	0	0	0	atypical chemokine receptor 2-like [Pomacea canaliculata]	2e-41
TRINITY_DN84676_c0_g1_i1	Rhodopsine-like	Hormone	N	0	0	0	0	0	0	0	0	0	0.26	0	G-protein coupled receptor GRL101-like [Pomacea canaliculata]	4e-98
TRINITY_DN92000_c0_g1_i1	Rhodopsin-like	Hormone	N	0	0	0	0	0	0	0	1.76	0	0	0	G-protein coupled receptor GRL101-like [Pomacea canaliculata]	1e-173
TRINITY_DN99081_c0_g1_i1	Glutamate	Mixed	N	0	0	0	0	0	0	0	2.86	0	0	3.56	metabotropic glutamate receptor 3-like [Pomacea canaliculata]	0
TRINITY_DN102979_c0_g1_i1	Rhodopsin-like	Peptide	Y	0	0	0	0	0	0	0	2.05	0	0	0	G-protein coupled receptor daf-37-like [Pomacea canaliculata]	3e-52
TRINITY_DN104245_c0_g1_i1	Rhodopsin-like	Peptide	Y	0	0	0	0	0	0	0	1.72	0	0	0	probable G-protein coupled receptor frpr-1 [Pomacea canaliculata]	1e-64
TRINITY_DN106676_c0_g1_i1	Rhodopsin-like	Peptide	Y	0	0	0	0	0	0	0	1.18	0	0	0	probable G-protein coupled receptor 139 [Pomacea canaliculata]	4e-42
TRINITY_DN107353_c0_g1_i1	Neuropeptide-like		Y	0	0	0	0	0	0	0	2.73	0	0	0	FMRFamide receptor-like [Aplysia californica]	2e-53
TRINITY_DN108432_c0_g1_i2	Rhodopsin-like	Peptide	Y	0	0	0	0	0	0	0	1.2	0	0	0	No hit
TRINITY_DN108432_c0_g1_i6	Rhodopsin-like	Peptide	Y	0	0	0	0	0	0	0	3.45	0	0	0	probable G-protein coupled receptor frpr-1 [Pomacea canaliculata]	7e-60
TRINITY_DN108934_c0_g1_i1	Neuropeptide-like		Y	0	0	0	0	0	0	0	1.75	0	0	0	probable G-protein coupled receptor frpr-1 [Pomacea canaliculata]	4e-62
TRINITY_DN110801_c0_g1_i4	Rhodopsin-like	Peptide	Y	0	0	0	0	0	0	0	3.49	0	0	0	probable G-protein coupled receptor 32 [Pomacea canaliculata]	8e-27
TRINITY_DN110890_c0_g1_i1	Rhodopsin-like	Orphan	Y	0	0	0	0	0	0	0	2.57	0	0	0	G-protein coupled receptor daf-37-like [Pomacea canaliculata]	4e-30
TRINITY_DN110966_c0_g2_i1	Rhodopsin-like	Orphan	Y	0	0	0	0	0	0	0	4.71	0	0	0	B1 bradykinin receptor-like isoform X1 [Pomacea canaliculata]	8e-66
TRINITY_DN111313_c0_g1_i1	Neuropeptide-like		Y	0	0	0	0	0	0	0	3.83	0	0	0	growth hormone secretagogue receptor type 1-like [Aplysia californica]	6e-10
TRINITY_DN111878_c1_g5_i1	Rhodopsin-like	Peptide	Y	0	0	0	0	0	0	0	0.04	0	0	0	No hit
TRINITY_DN111878_c1_g5_i3	Rhodopsin-like	Peptide	Y	0	0	0	0	0	0	0	0.93	0	0	0	neuropeptide CCHamide-2 receptor-like [Pomacea canaliculata]	5e-63
TRINITY_DN111878_c1_g5_i4	Rhodopsin-like	Peptide	Y	0	0	0	0	0	0	0	1.7	0	0	0	No hit
TRINITY_DN111878_c2_g1_i2	Rhodopsin-like	Peptide	Y	0	0	0	0	0	0	0	1.84	0	0	0	neuropeptide CCHamide-2 receptor-like [Pomacea canaliculata]	1e-66
TRINITY_DN111878_c2_g2_i1	Rhodopsin-like	Peptide	Y	0	0	0	0	0	0	0	1.53	0	0	0	neuropeptide CCHamide-2 receptor-like [Pomacea canaliculata]	1e-66
TRINITY_DN111878_c2_g2_i3	Rhodopsin-like	Peptide	Y	0	0	0	0	0	0	0	1.1	0	0	0	No hit
TRINITY_DN111878_c2_g2_i4	Rhodopsin-like	Peptide	Y	0	0	0	0	0	0	0	0.42	0	0	0	neuropeptide CCHamide-2 receptor-like [Pomacea canaliculata]	6e-69
TRINITY_DN112109_c1_g1_i1	Rhodopsin-like	Peptide	Y	0	0	0	0	0	0	0	3.68	0	0	0	probable G-protein coupled receptor 139 [Pomacea canaliculata]	6e-54
TRINITY_DN112442_c0_g4_i1	Neuropeptide-like		Y	0	0	0	0	0	0	0	2.26	0	0	0	FMRFamide receptor-like [Aplysia californica]	1e-33
TRINITY_DN112915_c5_g4_i1	Neuropeptide-like		Y	0	0	0	0	0	0	0	3.21	0	0	0	probable G-protein coupled receptor frpr-1 [Pomacea canaliculata]	1e-44
TRINITY_DN113091_c1_g1_i4	Rhodopsin-like	Peptide	Y	0	0	0	0	0	0	0	3.1	0	0	0	probable G-protein coupled receptor 139 [Pomacea canaliculata]	8e-47
TRINITY_DN113387_c1_g2_i1	Rhodopsin-like	Orphan	Y	0	0	0	0	0	0	0	1.7	0	0	0	probable G-protein coupled receptor 139 [Pomacea canaliculata]	3e-43
TRINITY_DN113643_c2_g1_i1	Neuropeptide-like		Y	0	0	0	0	0	0	0	1.2	0	0	0	No hit
TRINITY_DN113643_c2_g3_i2	Rhodopsin-like	Peptide	Y	0	0	0	0	0	0	0	1.25	0	0	0	No hit
TRINITY_DN113676_c0_g1_i1	Neuropeptide-like		Y	0	0	0	0	0	0	0	3.14	0	0	0	FMRFamide receptor-like [Aplysia californica]	2e-25
TRINITY_DN113676_c0_g7_i2	Neuropeptide-like		Y	0	0	0	0	0	0	0	1.5	0	0	0	No hit
TRINITY_DN113676_c0_g7_i3	Neuropeptide-like		Y	0	0	0	0	0	0	0	3.42	0	0	0	FMRFamide receptor-like [Aplysia californica]	1e-25
TRINITY_DN114152_c6_g5_i1	Rhodopsin-like	Peptide	Y	0	0	0	0	0	0	0	1.76	0	0	0	probable G-protein coupled receptor frpr-1 [Pomacea canaliculata]	3e-63
TRINITY_DN114661_c0_g2_i1	Rhodopsin-like	TRH	Y	0	0	0	0	0	0	0	3.55	0	0	0	PREDICTED: somatostatin receptor type 5-like [Biomphalaria glabrata]	1e-10
TRINITY_DN114661_c0_g2_i4	Rhodopsin-like	TRH	Y	0	0	0	0	0	0	0	5.56	0	0	0	probable G-protein coupled receptor B0563.6 [Mizuhopecten yessoensis]	4e-13
TRINITY_DN114709_c0_g1_i3	Rhodopsin-like	Peptide	Y	0	0	0	0	0	0	0	3.12	0	0	0	neuropeptide CCHamide-2 receptor-like [Pomacea canaliculata]	9e-63
TRINITY_DN115214_c1_g7_i1	Rhodopsin-like	Rhodopsin	Y	0	0	0	0	0	0	0	6.39	0	0	0	probable G-protein coupled receptor frpr-1 [Pomacea canaliculata]	2e-58
TRINITY_DN115321_c2_g15_i1	Rhodopsin-like	Peptide	Y	0	0	0	0	0	0	0	3.08	0	0	0	B1 bradykinin receptor-like isoform X1 [Pomacea canaliculata]	4e-57
TRINITY_DN115321_c2_g6_i1	Neuropeptide-like		Y	0	0	0	0	0	0	0	0.88	0	0	0	B1 bradykinin receptor-like isoform X1 [Pomacea canaliculata]	2e-50
TRINITY_DN115321_c2_g6_i2	Rhodopsine-like	Melatonin	Y	0	0	0	0	0	0	0	2.11	0	0	0	probable G-protein coupled receptor frpr-1 [Pomacea canaliculata]	7e-59
TRINITY_DN115321_c2_g6_i3	Rhodopsin-like	Peptide	Y	0	0	0	0	0	0	0	2.52	0	0	0	No hit
TRINITY_DN115650_c3_g1_i1	Rhodopsin-like	Peptide	Y	0	0	0	0	0	0	0	2.23	0	0	0	putative G-protein coupled receptor F59B2.13 [Pomacea canaliculata]	6e-40
TRINITY_DN115711_c1_g6_i2	Rhodopsin-like	Peptide	Y	0	0	0	0	0	0	0	3.9	0	0	0	probable G-protein coupled receptor frpr-1 [Pomacea canaliculata]	3e-50
TRINITY_DN115848_c1_g3_i1	Rhodopsin-like	TRH	Y	0	0	0	0	0	0	0	1.05	0	0	0	PREDICTED: somatostatin receptor type 5-like [Biomphalaria glabrata]	4e-10
TRINITY_DN115848_c1_g3_i6	Rhodopsin-like	Amine	Y	0	0	0	0	0	0	0	5.08	0	0	0	PREDICTED: somatostatin receptor type 5-like [Biomphalaria glabrata]	5e-10
TRINITY_DN116305_c1_g2_i8	Rhodopsin-like	TRH	Y	0	0	0	0	0	0	0	2.57	0	0	0	probable G-protein coupled receptor 139 [Pomacea canaliculata]	2e-43
TRINITY_DN352897_c0_g1_i1	Neuropeptide-like		N	3.74	3.1	0	0	0	0	0	0	0	0	0	PREDICTED: G-protein coupled receptor 84-like [Biomphalaria glabrata]	2e-125
TRINITY_DN360803_c0_g2_i1	Neuropeptide-like		N	0	0	0	0	0	0	0	0	0.69	0.36	0	FMRFamide receptor-like [Pomacea canaliculata]	5e-131
TRINITY_DN366890_c0_g1_i1	Neuropeptide-like		N	4.01	0.63	3.09	0	0	0	0	0	0	0	0	G-protein coupled receptor daf-37-like [Pomacea canaliculata]	1e-79
TRINITY_DN367471_c0_g1_i2	Rhodopsin-like	Peptide	N	0	0	0	0	0	3.59	0	0	0	0	0	somatostatin receptor type 2-like [Pomacea canaliculata]	1e-165
TRINITY_DN379018_c0_g1_i1	Neuropeptide-like		N	0.82	0	0	0	0	0	0	0	0	0	0	RYamide receptor-like [Pomacea canaliculata]	4e-20
TRINITY_DN451059_c0_g2_i1	Neuropeptide-like		N	3.76	13.67	19.59	5.13	0	5.29	2.96	0	0	0	0	G-protein coupled receptor daf-37 [Aplysia californica]	9e-135
TRINITY_DN78691_c0_g1_i1	Rhodopsin-like	Peptide	Y	0	0	0	0	0	0	0	1.02	0	0	0	putative G-protein coupled receptor F59B2.13 [Pomacea canaliculata]	2e-107
TRINITY_DN88036_c0_g1_i1	Rhodopsin-like	Rhodopsin	Y	0	0	0	0	0	0	0	1.11	0	0	0	No hit
TRINITY_DN89786_c0_g1_i1	Rhodopsin-like	Nucleotide-like	Y	0	0	0	0	0	0	0	2.42	0	0	0	G-protein coupled receptor daf-37-like [Pomacea canaliculata]	1e-53
TRINITY_DN96151_c0_g2_i1	Neuropeptide-like		Y	0	0	0	0	0	0	0	1.19	0	0	0	LOW QUALITY PROTEIN: FMRFamide receptor-like [Pomacea canaliculata]	1e-151
TRINITY_DN97108_c0_g1_i1	Neuropeptide-like		Y	0	0	0	0	0	0	0	1.95	0	0	0	FMRFamide receptor-like [Aplysia californica]	4e-26

## Sheet: Neuropeptide
Transcript id	Neuropeptide	CNS (TPM)	Anterior gland (TPM)	Posterior gland (TPM)	Gill (TPM)	Proboscis (TPM)	Mantle (TPM)	Foot (TPM)	Tentacle (TPM)	25dpf (TPM)	50dpf (TPM)	14dph (TPM)	Best BLAST hit (and species)	E-value
TRINITY_DN106674_c6_g3_i2	Pedal	0	0	0	0	0	0	0	1.76	0	0	0	No hit
TRINITY_DN11675_c0_g2_i1	NKYamide1/2	3.28	0	0	0	0	0	0	0	0.96	6.92	1.25	NKY precursor [Charonia tritonis]	1e-93
TRINITY_DN119509_c0_g1_i1	Buccalin	41.46	0	0	0	0	0	0	0	0	1.67	0	buccalin precursor [Charonia tritonis]	1e-61
TRINITY_DN131742_c0_g1_i1	Luquin	807.14	0	0	0	0	0	0	0	1.43	4.45	4.06	luqin [Mizuhopecten yessoensis]	6e-07
TRINITY_DN136837_c0_g1_i1	FFamide	4.41	0	0	0	0	0	0	0	0	0	2.54	FFamide precursor [Charonia tritonis]	4e-55
TRINITY_DN148273_c0_g1_i1	Pedal	1.06	0	0	0	0	0	0	0	0	0	8.11	pedal peptide precursor protein [Helix lucorum]	7e-47
TRINITY_DN16350_c0_g1_i1	LFRFamide	0	0	0	0	0	0	0	1.17	0	0	0	LFRFamide-2 precursor [Charonia tritonis]	0.003
TRINITY_DN174926_c0_g1_i1	Bursicon	7.15	0	0	0	0	0	0	0	0	0	0	bursicon-alpha precursor [Charonia tritonis]	9e-92
TRINITY_DN184774_c0_g1_i1	ELH	2.35	0	0	0	0	0	0	0	0	0.21	0	ELH precursor [Charonia tritonis]	4e-105
TRINITY_DN187635_c0_g1_i1	FCAP	0	0	0	0	0	0	6.93	1.84	0	0.56	0	feeding circuit activating peptides-like isoform X1 [Pomacea canaliculata]	1e-124
TRINITY_DN188816_c0_g1_i1	FCAP	0	0	0	0	0	0	0	0	0	0	1.2	feeding circuit activating peptides-like [Mizuhopecten yessoensis]	2e-08
TRINITY_DN196626_c0_g1_i1	FCAP	2.94	0	0	0	0	0	0	0	0	0	0	snRNA-activating protein complex subunit 5-like [Pomacea canaliculata]	1e-05
TRINITY_DN202052_c0_g1_i1	GGNG	1.6	0	0	0	0	21.69	0	0	0	0	4.17	No hit
TRINITY_DN210274_c0_g1_i1	Pedal	0.71	0	0	0	0	0	0	0	0	0	0	pedal peptide 2 [Mizuhopecten yessoensis]	1e-11
TRINITY_DN21757_c0_g1_i1	GnRH	0	0	0	0	0	0	0	0	0.62	0.7	0	GnRH variant-A precursor [Charonia tritonis]	3e-85
TRINITY_DN242745_c0_g1_i1	Insulin-like peptide	0	0	0	0	0	26.26	0	0	0	0	0	probable insulin-like peptide 7 [Pomacea canaliculata]	2e-53
TRINITY_DN247584_c0_g1_i1	FMRFamide	0	0	0	0	0	0	0	0	0	0	1.65	FMRF-amide neuropeptides-like [Pomacea canaliculata]	2e-29
TRINITY_DN251387_c0_g1_i1	Insulin-like peptide	8.44	0	0	0	0	0	0	0	0	0	0	insulin-like 1B precursor [Charonia tritonis]	9e-102
TRINITY_DN251761_c0_g1_i1	Buccalin	14.91	0	0	0	0	1.28	0	0.79	0	0.21	1.26	buccalin precursor [Charonia tritonis]	2e-55
TRINITY_DN252481_c0_g1_i1	Buccalin	0	0	0	0	0	0.63	0	0	0	0	1.32	buccalin precursor [Charonia tritonis]	9e-60
TRINITY_DN262493_c0_g1_i1	Buccalin	14.64	0	0	0	0	2.49	0	0	0	0	3.32	buccalin precursor [Charonia tritonis]	1e-63
TRINITY_DN262493_c1_g1_i1	Buccalin	24.56	0	0	0	0	1.31	0	0	0	0	3.44	buccalin precursor [Charonia tritonis]	1e-76
TRINITY_DN262681_c0_g1_i1	CCAP	0	0	0	0	0	0	0	1.87	0	0	0	CCAP-1 precursor [Charonia tritonis]	8e-105
TRINITY_DN273830_c0_g1_i1	Enterin	25.51	0.99	0.6	0	0	5.46	2.13	9.01	0	0.32	2.17	Enterin-1 precursor [Charonia tritonis]	1e-111
TRINITY_DN274156_c0_g1_i1	NdWFamide	19.51	0	0	0	0	0	0	3.09	0.45	0	5.42	NdWFamide-1 precursor [Charonia tritonis]	6e-53
TRINITY_DN292906_c0_g1_i1	Pedal	2.1	0	0	0	0	0	0	0	0	0	9.91	pedal peptide 2 [Mizuhopecten yessoensis]	3e-19
TRINITY_DN295089_c0_g1_i1	FMRFamide	2.31	0	0	0	0	0	0	0	0	0	1.22	PREDICTED: FMRF-amide neuropeptides-like isoform X2 [Biomphalaria glabrata]	2e-07
TRINITY_DN296355_c0_g1_i1	Myomodulin	35.49	0.28	0	1.42	1.34	2.28	13.56	0.9	0	0	4.78	myomodulin-1 precursor [Charonia tritonis]	5e-157
TRINITY_DN297061_c1_g1_i1	Insulin-like peptide	2.46	0	0	0	0	0	0	0	0	0	0	insulin-like 2B precursor [Charonia tritonis]	7e-102
TRINITY_DN297615_c0_g1_i1	LFRFamide	14.6	3.97	2.88	1.53	0	1.68	22.9	0	0	0.65	4.17	LFRFamide-2 precursor [Charonia tritonis]	9e-105
TRINITY_DN299316_c0_g1_i1	Fulicin	0	0	0	0	0	0	0	0	0	0.75	0	Fulicin precursor [Charonia tritonis]	1e-42
TRINITY_DN299316_c0_g1_i2	PXFVamide	3.24	0	0	0	0	0	0	0	0	0.54	0	PXFVamide-1 precursor [Charonia tritonis]	7e-159
TRINITY_DN299316_c1_g1_i1	PXFVamide	5.57	0	0	0	0	0	0	0	0	0.18	0	PXFVamide-1 precursor [Charonia tritonis]	3e-21
TRINITY_DN299316_c2_g1_i1	PXFVamide	8.95	0	0	0	0	0	0	0	0	0.56	0	PXFVamide-1 precursor [Charonia tritonis]	9e-29
TRINITY_DN302254_c0_g1_i2	Myomodulin	0	1.28	0		1.33	0	0	0	0	0	0	myomodulin-1 precursor [Charonia tritonis]	2e-59
TRINITY_DN303288_c0_g1_i1	Pleurin	1.25	0	0	0	0	1.3	11.36	3.67	0.92	5.04	0	Pleurin precursor [Charonia tritonis]	4e-105
TRINITY_DN304580_c0_g1_i1	Pedal	0	0	0	0	0	0	0	0	0	0	3.54	hypothetical protein D9X91_02515 [Falsibacillus sp. GY 10110]	6e-24
TRINITY_DN304580_c0_g1_i3	Pedal	0	0	0	0	0	0	0	0	0	0	12.59	hypothetical protein D9X91_02515 [Falsibacillus sp. GY 10110]	1e-09
TRINITY_DN304957_c0_g2_i1	APGWamide	21.11	0	0	0	0	0	0	0	0	0	2.84	APGWamide precursor [Charonia tritonis]	2e-83
TRINITY_DN305337_c0_g1_i1	Insulin-like peptide	2.4	0	0	0	0	9.25	0	0	0	0	0	probable insulin-like peptide 7 [Pomacea canaliculata]	1e-74
TRINITY_DN305985_c0_g1_i1	LFRYamide	195.73	0	0.87	0	0	4.01	0	0	3.84	0.19	6.3	LFRYamide precursor [Charonia tritonis]	9e-87
TRINITY_DN305985_c0_g2_i1	LFRYamide	62.15	0	0	0	0	0	0	4.58	0	0	0	LFRYamide precursor [Charonia tritonis]	4e-93
TRINITY_DN308467_c0_g1_i1	FCAP	1.52	0	0	0	0	0	0	0	0	0	0	FCAP-1 precursor [Charonia tritonis]	4e-10
TRINITY_DN313143_c0_g2_i1	Bursicon	1.57	0	0	0	0	0	0	0	0	0	0	bursicon-beta precursor [Charonia tritonis]	1e-77
TRINITY_DN314851_c0_g2_i1	FCAP	2.21	0	0	0	0	0	0	1.17	0	0	3.03	FCAP-1 precursor [Charonia tritonis]	2e-174
TRINITY_DN314943_c0_g1_i1	AST-C	45.6	0	0	0	5.75	0	0	0	0.89	0.27	3.03	allatostatin-C precursor [Charonia tritonis]	3e-70
TRINITY_DN319448_c0_g1_i2	FCAP	1.31	0	0	2.18	0	4.53	0	0	0	0	1.35	FCAP-2 precursor [Charonia tritonis]	1e-23
TRINITY_DN321601_c2_g1_i1	FMRFamide	1.68	0	0	0	0	0	0	0	0	0	2.16	FMRFamide neuropeptide-like precursor [Charonia tritonis]	5e-06
TRINITY_DN325892_c0_g1_i1	CCAP	192.91	0	0	0	0	0	0	0	3.73	0	5.2	CCAP-2 precursor [Charonia tritonis]	9e-167
TRINITY_DN326225_c0_g1_i1	NKYamide1/2	36.01	0	0	0	0	0	3.23	0	0	0	0	NKY precursor [Charonia tritonis]	2e-21
TRINITY_DN327429_c0_g1_i1	FCAP	0	0	0	7.55	0	0	0	0	0	0	0	PREDICTED: feeding circuit activating peptides-like isoform X4 [Biomphalaria glabrata]	1e-31
TRINITY_DN327687_c0_g2_i1	Achatin	2.54	0	0	0	0	0	0	0	0	0	1.35	achatin-1 precursor [Charonia tritonis]	4e-75
TRINITY_DN330612_c0_g1_i1	FMRFamide	1.61	0	0	0	0	0.78	0	0	0	0	2.46	FMRFamide neuropeptide-like precursor [Charonia tritonis]	0
TRINITY_DN332670_c0_g1_i2	Conopressin	0	3.17	2.36	0	0.29	0	0	0	0.42	0.65	0	Conopressin precursor [Charonia tritonis]	4e-100
TRINITY_DN332670_c0_g1_i3	Conopressin	0.91	1.52	0	0	1.91	0	0	0.87	1.06	0	1.79	Conopressin precursor [Charonia tritonis]	5e-84
TRINITY_DN333077_c0_g2_i1	GnRH	0.81	0	0	0	0	1.58	0	0.99	12.18	43.07	3.53	GnRH variant-B precursor [Charonia tritonis]	1e-68
TRINITY_DN337273_c0_g2_i1	Myomodulin	78.09	0	0	0	5.87	1.79	19.22	5.21	0.72	3.34	8.57	myomodulin-2 precursor [Charonia tritonis]	6e-171
TRINITY_DN338314_c0_g1_i1	LASGLVamide	3.03	0	0	0	0	0	0	0	0	0	2.29	LASGLVamide-4 precursor [Charonia tritonis]	2e-55
TRINITY_DN338825_c0_g1_i1	Elevenin	1.1	0	0	0	0	0	0	0	0	0	2.13	Elevenin precursor [Charonia tritonis]	7e-73
TRINITY_DN339852_c1_g1_i1	Luquin	0	0	0	0	0	0	0	0	0	1.56	0	no hit
TRINITY_DN339852_c1_g2_i1	Luquin	0	0	0	0	0	0	0	0	0	0	1.35	no hit
TRINITY_DN341012_c0_g2_i1	PRQVFamide	0.24	0	0	0	0	2.69	0	0	0	0.32	2.42	PRQFVamide-like precursor [Charonia tritonis]	5e-69
TRINITY_DN341042_c0_g1_i1	sCAP/Pyrokinin	15.12	0	0	4.01	0	3.52	6.66	7.43	0	0	3.41	sCAP-1 precursor [Charonia tritonis]	3e-103
TRINITY_DN341578_c0_g1_i1	Allatotropin	5.36	0	0	12.93	0	0	13.81	0	2.74	9.82	1.92	no hit
TRINITY_DN341974_c1_g1_i1	Enterin	76.61	0	0	0	1.5	0	12.44	0	0	1.01	1.69	Enterin-2 precursor [Charonia tritonis]	0
TRINITY_DN342115_c0_g1_i1	PXVFamide	1.62	0	0	0	0	1.2		0	0	0.43	1.94	PXFVamide-2 precursor [Charonia tritonis]	0
TRINITY_DN344231_c0_g1_i1	Buccalin	0	0	0	0	0	0	0	0	0	0	1.13	buccalin precursor [Aplysia californica]	5e-31
TRINITY_DN346805_c0_g1_i1	Enterin	0	1.7	2.02	0	0.7	5.57	5.87	0	0	1.1	2.33	Enterin-1 precursor [Charonia tritonis]	6e-114
TRINITY_DN347006_c0_g1_i1	GGNG	4.2	0	0	0	0	0	0	2.19	0	0	0	GGNG-2 precursor [Charonia tritonis]	2e-105
TRINITY_DN352406_c0_g1_i1	FCAP	0	0	0	0	0	0	0	1.23	0	0	1.61	FCAP-1 precursor [Charonia tritonis]	1e-142
TRINITY_DN352812_c0_g1_i2	FxRIamide	0	0	0	0	0	75.02		0	0	0	0	FxRIamide-2 precursor [Charonia tritonis]	9e-166
TRINITY_DN354458_c0_g1_i1	sCAP/Pyrokinin	16.54	0	0	0	0	1.53	18.17	0	0	0	0	sCAP-2 precursor [Charonia tritonis]	3e-95
TRINITY_DN354458_c0_g1_i2	sCAP/Pyrokinin	0	0	0	0	0	0	16.29	0	0.42	0.94	0	sCAP-2 precursor [Charonia tritonis]	4e-101
TRINITY_DN355237_c1_g1_i1	Achatin	2.87	0	0	0	0	0	0	0	0	0.36	0	achatin-2 precursor [Charonia tritonis]	1e-75
TRINITY_DN356503_c1_g1_i1	GPA2	1.1	0	0	0	0	0	0	0	0.84	0.52	1.63	GPA2 precursor [Charonia tritonis]	2e-95
TRINITY_DN357503_c2_g2_i1	Fulicin	0	0	0	0	1.13	0	0	0	0	0	0	FMRFamide-related neuropeptides [Camponotus floridanus]	3e-09
TRINITY_DN357679_c0_g2_i1	FCAP	0	0	0	0	0	0	0	0	0.91	0	0	PREDICTED: feeding circuit activating peptides-like isoform X2 [Biomphalaria glabrata]	4e-14
TRINITY_DN357945_c0_g1_i1	FxRIamide	73.07	0	0	0	0.73	27.4	0	6.18	0.79	2.08	3.78	FxRIamide-1 precursor [Charonia tritonis]	4e-161
TRINITY_DN358090_c0_g2_i1	FMRFamide	34.52	0	0	0	0	0	0	0	0	0.36	3.79	FMRFamide precursor [Charonia tritonis]	3e-49
TRINITY_DN360889_c0_g1_i1	Allatotropin	5.99	0	0	4.92	0	3.97	0	3.79	0	0	4.01	Allatotropin-1 precursor [Charonia tritonis]	2e-65
TRINITY_DN361429_c1_g3_i1	CCAP	0	0	0	0	0	1.19	0	0	0	0	0	CCAP-1 precursor [Charonia tritonis]	2e-47
TRINITY_DN363131_c2_g1_i1	NPF/NPY	0	0	0	0	0	0	0	0	0.5	0.56	0	neuropeptide F [Haliotis discus hannai]	5e-30
TRINITY_DN363365_c1_g1_i1	LASGLVamide	3.15	0	0	0	0	0	0	0	0	0	0	LASGLVamide-1 precursor [Charonia tritonis]	5e-141
TRINITY_DN364155_c0_g1_i1	FxRIamide	120.14	0	0	0	0	0	34.07	6.96	2.26	5.8	8.41	FxRIamide-2 precursor [Charonia tritonis]	9e-166
TRINITY_DN365731_c1_g1_i1	Fulicin	4.97	0	0	0	0	0.89	0	0	0	0.76	0	Fulicin precursor [Charonia tritonis]	0
TRINITY_DN365731_c1_g1_i2	Fulicin	2.89	0	0	0	0	0	0	0	0.17	0	3.21	Fulicin precursor [Charonia tritonis]	0
TRINITY_DN365731_c1_g1_i4	Fulicin	0	0	0	0	0	0.39	0	0	0.3	0.85	0	Fulicin precursor [Charonia tritonis]	0
TRINITY_DN366555_c0_g1_i1	Insulin-like peptide	0.74	1	0.94	0	0	10.3	0	6.65	0.91	0	0	insulin-like 2A precursor [Charonia tritonis]	1e-91
TRINITY_DN367608_c0_g1_i1	CCK/SK	2.12	0	0	0	1.94	0	0	4.99	0	0	3.68	CCK-2 precursor [Charonia tritonis]	5e-106
TRINITY_DN368146_c0_g1_i1	Enterin	0	0	0	0	0	8.94	0	0	0	0.61	0	Enterin-2 precursor [Charonia tritonis]	0
TRINITY_DN368481_c0_g1_i2	LASGLVamide	2.52	0	0	0	2.15	0	0	0	0	0	0	LASGLVamide-2 precursor [Charonia tritonis]	6e-125
TRINITY_DN368481_c0_g1_i4	LASGLVamide	1.97	0	0	0	1.57	0	0	0	0	0	1.95	LASGLVamide-2 precursor [Charonia tritonis]	8e-145
TRINITY_DN368806_c0_g1_i2	FCAP	4.2	0	0	0.9	0	2.67	0	0	0	0	3.69	FCAP-2 precursor [Charonia tritonis]	0
TRINITY_DN368820_c2_g1_i1	APGWamide	1.73	0	0	0	0	0	0	0	0.25	0	5.05	APGWamide precursor [Charonia tritonis]	1e-135
TRINITY_DN371198_c2_g1_i1	LFRFamide	944.13	0	0	0	0	0	33.38	16.86	0	0.2	5.79	LFRFamide-1 precursor [Charonia tritonis]	2e-103
TRINITY_DN371680_c13_g16_i1	Allatotropin	2.06	0	0	0	0	0	0	0	0	0	0	Allatotropin-2 precursor [Charonia tritonis]	3e-73
TRINITY_DN371683_c0_g1_i5	PKYMDT	14.66	0	0	7.49	0	0	0	0	0	0.25	4.08	PKYMDT precursor [Charonia tritonis]	1e-50
TRINITY_DN371898_c0_g2_i1	Pedal	4.96	0	0	0	0	0	0	0	0	0	0	hypothetical protein C0Q70_21693 [Pomacea canaliculata]	0
TRINITY_DN375773_c0_g1_i1	AST-B	9.21	0	0	0	0	1.95	3.8	12.83	1.27	0	0.87	WWamide precursor [Charonia tritonis]	9e-100
TRINITY_DN375773_c0_g2_i2	AST-B	20.87	0	0	0	0	1.85	0.29	3.47	3.85	3.26	2.02	WWamide precursor [Charonia tritonis]	0
TRINITY_DN376049_c1_g1_i1	Insulin-like peptide	4.33	0	0	0	0		0	0	0	0	1.65	insulin-like 1A precursor [Charonia tritonis]	5e-123
TRINITY_DN376181_c3_g2_i1	Bursicon	1.9	0.93	2.44	0	0	0	0	0	0	0	0	bursicon-alpha precursor [Charonia tritonis]	1e-149
TRINITY_DN379841_c0_g1_i1	FCAP	5.8	4.27	3.41	7.81	0	4.28	4.58	0	0.38	0.57	0	PREDICTED: feeding circuit activating peptides-like isoform X3 [Biomphalaria glabrata]	1e-12
TRINITY_DN379841_c2_g1_i1	FCAP	2.75	2.2	3.53	7.11	0	0	5.75	0	0	0	0	PREDICTED: feeding circuit activating peptides-like isoform X1 [Biomphalaria glabrata]	1e-33
TRINITY_DN380234_c1_g1_i1	FMRFamide	0	0	0	0	1.52	0	0	0	0	0.68	5.83	FMRF-amide neuropeptides-like [Pomacea canaliculata]	2e-15
TRINITY_DN380234_c1_g2_i1	FMRFamide	1.54	0	0	0	0	4.44	0	0	0	0	0	FMRFamide precursor [Charonia tritonis]	4e-78
TRINITY_DN381008_c7_g1_i1	Myomodulin	190.1	0	0	0	0	0	19.28	0	0.92	1.42	8.9	myomodulin-2 precursor [Charonia tritonis]	1e-61
TRINITY_DN381008_c7_g2_i1	Myomodulin	31.05	1.48	0	0	0	0.28	0	0	0	0	0	myomodulin-2 precursor [Charonia tritonis]	3e-49
TRINITY_DN453329_c0_g1_i1	Insulin-like peptide	0	0	0	0	0	0	0	0	0	0.69	0	insulin-like isoform X2 [Pomacea canaliculata]	6e-22
TRINITY_DN48943_c0_g1_i1	GPB5	1.22	0	0	0	0	0	0	0	0	0	0	GPB5 precursor [Charonia tritonis]	3e-65
TRINITY_DN493250_c0_g1_i1	CCAP	2.76	0	0	0	0	0	0	0	0.47	0.78	0	CCAP-1 precursor [Charonia tritonis]	7e-100
TRINITY_DN55742_c0_g1_i1	Pedal	5.88	0	0	0	0	0	0	0	0	0	0	pedal peptide 3 [Aplysia californica]	3e-28
TRINITY_DN55742_c0_g2_i1	Pedal	2.55	0	0	0	0	0	0	0	0	0	0	pedal peptide 3 precursor [Aplysia californica]	4e-34
TRINITY_DN576803_c0_g1_i1	PRQVFamide	0	0	0	0	0	0	0	0	0	2.06	0	No hit
TRINITY_DN582618_c0_g1_i1	CCK/SK	1.54	0	0	2.43	0	0.33	0	0	0	0	0	CCK-1 precursor [Charonia tritonis]	6e-102
TRINITY_DN68933_c0_g1_i1	FCAP	0	0	0	0	0	0	3.54	0.63	0	0	0	feeding circuit activating peptides-like isoform X2 [Pomacea canaliculata]	3e-60
TRINITY_DN9908_c0_g1_i1	FCAP	0	0	0	0	0	0	0	0	0	1.4	0	No hit

## Sheet: Cyp450
Transcript id	Family	Predicted name	Function	Mantle (TPM)	Proboscis (TPM)	CNS (TPM)	Anterior (TPM)	Posterior (TPM)	Tentacles (TPM)	Foot (TPM)	Gill (TPM)	25dpf (TPM)	50dpf (TPM)	14dph (TPM)	Best BLAST hit (and species)	E-value
TRINITY_DN322174_c0_g2_i1	Cyp4f14	CTCyp4f14-1	Arachidonic acid metabolic process	0	0	0	0	0	0	0	1.81	0	0	0	cytochrome P450 family 4 [Cyphoma gibbosum]	2e-137
TRINITY_DN381602_c1_g1_i5	Cyp4f14	CTCyp4f14-2	Arachidonic acid metabolic process	0	0	0	0	0	0	0	0	0	0	1.09	cytochrome P450 family 4 [Cyphoma gibbosum]	4e-83
TRINITY_DN473880_c0_g1_i1	CYP4B1	CTCYP4B1	Arachidonic acid metabolic process	0	0	0	0	0	0	0	0	0	0	3.91	cytochrome P450 family 4 [Cyphoma gibbosum]	6e-70
TRINITY_DN24966_c0_g2_i1	Cyp27a1	CTCyp27a1	Bile acid biosynthesis	0	0	0	1.31	4.43	0	0	0	0	0	0	cytochrome P450 27C1-like [Acanthaster planci]	9e-47
TRINITY_DN354460_c0_g1_i6	CYP39A1	CTCYP39A1	Bile acid biosynthesis	0	0	0	0.89	0	0	0	2.62	0	0	1.78	CYP39A1 [Mytilus coruscus]	9e-112
TRINITY_DN358456_c0_g1_i3	CYP7A1	CTCYP7A1-1	Bile acid biosynthesis	0	0.98	0.79	6.79	6.74	6.81	0	5.11	0	0	0	CYP7B1 [Bugula neritina]	9e-144
TRINITY_DN358456_c0_g1_i4	CYP7A1	CTCYP7A1-2	Bile acid biosynthesis	3.12	4.13	0.81	0	0	0	0	9.37	0	0	0	cytochrome P450 [Mytilus coruscus]	2e-161
TRINITY_DN358456_c0_g2_i1	CYP7A1	CTCYP7A1-3	Bile acid biosynthesis	0	0.98	0	0	0	0	0	0	0	0	0	cytochrome P450 7A1 [Crassostrea gigas]	2e-161
TRINITY_DN365966_c0_g1_i3	Cyp4f39	CTCyp4f39-1	Ceramide biosynthetic process	2.83	0	0.86	0	0	0	0	0	5.55	0.99	1.54	LOW QUALITY PROTEIN: cytochrome P450 4F6-like [Crassostrea virginica]	8e-165
TRINITY_DN365966_c0_g1_i4	Cyp4f39	CTCyp4f39-2	Ceramide biosynthetic process	0	0	0	0	0	0	0	0.65	0	0.99	3.93	cytochrome P450 family 4 variant 1 [Cyphoma gibbosum]	4e-147
TRINITY_DN368918_c0_g1_i2	Cyp4f39	CTCyp4f39-3	Ceramide biosynthetic process	0	4.04	1.48	1.52	2.08	6.64	0	1.71	3.37		18.21	cytochrome P450 4F6-like [Pecten maximus]	4e-180
TRINITY_DN368918_c0_g1_i5	Cyp4f39	CTCyp4f39-4	Ceramide biosynthetic process	0	0	0	0.32	0	1.5	0	3.41	4.53	1.63	0	cytochrome P450 4F22-like isoform X1 [Pecten maximus]	1e-60
TRINITY_DN368918_c0_g1_i6	Cyp4f39	CTCyp4f39-5	Ceramide biosynthetic process	0	0	0	0	0	0	0	2.98	0	0	0	cytochrome P450 4F2-like isoform X3 [Pecten maximus]	5e-107
TRINITY_DN336488_c0_g1_i1	CYP2J2	CTCYP2J2-2	Drug and steroid metabolism	0	0	0	0	0	0	0	0	0	0.57	3.77	cytochrome P450 2B4-like [Pomacea canaliculata]	4e-180
TRINITY_DN378236_c0_g1_i1	CYP2U1	CTCYP2U1	Drug and steroid metabolism	0	0	0	0	0	0	0	0	4.06	1.7	1.97	cytochrome P450 2J5-like [Pomacea canaliculata]	2e-87
TRINITY_DN311406_c0_g1_i1	Cyp4v3	CTCyp4v3-1	Fatty acid omega-oxidation	3.36	0	0	0	0	0	0	0	0	0	0	cytochrome P450 72A15 [Aplysia californica]	2e-172
TRINITY_DN374704_c0_g1_i2	Cyp4v3	CTCyp4v3-2	Fatty acid omega-oxidation	0	0	1	0	0	1.95	0	0	0	0	2.78	cytochrome P450 4V2 isoform X1 [Falco peregrinus]	1e-180
TRINITY_DN362368_c0_g1_i2	CYP4F6	CTCYP4F6	Leukotriene metabolic process	0	0	0	0	0	0	0	4.95	0	0	0	cytochrome P450 4F12-like [Pomacea canaliculata]	5e-149
TRINITY_DN242637_c0_g1_i1	CYP2G2	CTCYP2G2	Monooxygenase	1.85	0	0	0	0	0	0	0	0	0	0	cytochrome P450 2J6-like [Oreochromis aureus]	2e-25
TRINITY_DN329548_c0_g1_i2	CYP2N2	CTCYP2N2-1	Monooxygenase	2.04	0	0	0	0	2.19	0	3.81	0	0	0	cytochrome P450 1B1 [Aplysia californica]	6e-88
TRINITY_DN331664_c0_g1_i2	CYP44A1	CTCYP44A1-1	Monooxygenase	1.03	2.89	0	0	0	0	0	0	0	0	1.89	probable cytochrome P450 CYP44 isoform X3 [Pomacea canaliculata]	2e-104
TRINITY_DN331664_c0_g1_i4	CYP44A1	CTCYP44A1-2	Monooxygenase	0	0	0	0	0	0	0	0	0	0	2.69	probable cytochrome P450 CYP44 isoform X3 [Pomacea canaliculata]	1e-92
TRINITY_DN341451_c1_g1_i3	CYP18B1	CTCYP18B1	Monooxygenase	2.11	0	4.45	0.57	0.64	5.35	13.26	0.9	30.85	39.05	5.02	cytochrome p450 [Biomphalaria glabrata]	1e-64
TRINITY_DN358456_c0_g1_i5	CYP7D	CTCYP7D	Monooxygenase	0	0	2.48	0	0	0	0	2.51	0	0	0	cytochrome P450 [Haliotis diversicolor]	2e-72
TRINITY_DN374003_c1_g1_i2	CYP2N2	CTCYP2N2-2	Monooxygenase	0	0	2.69	0.53	2.28	2.45	0	0	0	0.24	3.32	cytochrome P450 2U1-like [Pomacea canaliculata]	3e-180
TRINITY_DN375714_c3_g1_i1	CYP20A1	CTCYP20A1-1	Monooxygenase	6.97	7.67	1.97	2.82	0	0	0	0	4.19	1.01	7.1	cytochrome P450 20A1 [Crassostrea gigas]	6e-169
TRINITY_DN378118_c1_g1_i1	CYP20A1	CTCYP20A1-2	Monooxygenase	0	2.02	0.36	0.45	0	0	0	14.78	0	0	0	CYP20A [Mytilus coruscus]	2e-168
TRINITY_DN378118_c1_g1_i2	CYP20A1	CTCYP20A1-3	Monooxygenase	0	0	0	0.51	0	0	0	2.42	0	0	0	CYP20A [Mytilus coruscus]	6e-166
TRINITY_DN378118_c1_g1_i3	CYP20A1	CTCYP20A1-4	Monooxygenase	0	0	2.28	1.09	0	3.89	0	19.19	0	0	0	CYP20A [Mytilus coruscus]	2e-173
TRINITY_DN378118_c1_g1_i4	CYP20A1	CTCYP20A1-4	Monooxygenase	0	0	0	1.46	0	0	0	0	0	0	0	cytochrome P450 20A1-like [Crassostrea virginica]	2e-100
TRINITY_DN381802_c9_g8_i4	CYP2J3	CTCYP2J3	Monooxygenase	0	0.74	3.07	30.75	0	0	28	0	0	0	0	cytochrome P450 2J5-like [Pomacea canaliculata]	1e-47
TRINITY_DN362126_c0_g1_i5	CYP3A27	CTCYP3A27-1	Progesterone metabolic process	3.06	1.08	0	0	0	0	0	0	0	1.19	5.35	cytochrome P450 3A43-like [Pomacea canaliculata]	3e-92
TRINITY_DN383776_c2_g4_i4	CYP3A27	CTCYP3A27-2	Progesterone metabolic process	3.68	0	1.1	0	0	0	0	18.23	0	0	0	cytochrome P450 3A43-like [Pomacea canaliculata]	2e-111
TRINITY_DN338741_c0_g1_i2	CYP4F4	CTCYP4F4-1	Prostaglandin catabolic process	0	2.09	0	0	0	0	0	3.8	3.57	4.95	3.22	cytochrome P450 family 4 [Cyphoma gibbosum]	4e-77
TRINITY_DN362368_c0_g1_i1	CYP4F4	CTCYP4F4-2	Prostaglandin catabolic process	0	0	0.44	0.61	0	3.84	0	3.95	3.92	0	3.49	cytochrome P450 4F22 [Crassostrea gigas]	1e-179
TRINITY_DN241360_c0_g1_i1	CYP27C1	CTCYP27C1-1	Retinoic acid metabolic	0	0	3.91	0	0	0	0	0	0	0	3.63	cytochrome P450 10 [Crassostrea gigas]	2e-179
TRINITY_DN341250_c1_g1_i1	CYP26B1	CTCYP26B1	Retinoic acid metabolic	7.88	0	3.74	2.67	4.93	2.36	18.85	3.73	0	2.63	0	cytochrome P450 26A1-like [Pomacea canaliculata]	6e-168
TRINITY_DN360565_c0_g2_i1	CYP27C1	CTCYP27C1-2	Retinoic acid metabolic	0	0	0	0.37	6.5	0	8.29	0	0	1	10.36	CYP27B1 [Mytilus coruscus]	3e-154
TRINITY_DN376021_c0_g1_i16	CYP15C1	CTCYP15C1-1	Retinoic acid metabolic	0	0	0	0	0	0	6.36	0	0	0	0	cytochrome P450 2J6-like isoform X1 [Pomacea canaliculata]	3e-59
TRINITY_DN376021_c0_g1_i9	CYP15C1	CTCYP15C1-2	Retinoic acid metabolic	0	0	0	1.25	2.36	0	12.35	6.36	0	0	0	cytochrome P450 2J6-like [Pomacea canaliculata]	1e-56
TRINITY_DN378506_c1_g1_i2	CYP26A1	CTCYP26A1	Retinoic acid metabolic	0	0	0	0	0	0	0	3.28	0	0	5.11	putative cytochrome P450 120 [Crassostrea gigas]	8e-151
TRINITY_DN195636_c0_g1_i1	CYP21	CTCYP21	Steroid	0	0	0	0	0	8.17	0	0	0	0	3.09	cytochrome P450 2U1-like [Pomacea canaliculata]	6e-72
TRINITY_DN240182_c0_g2_i2	CYP2U1	CTCYP2U1-1	Steroid	0	0	0	0	0	0	0	0	0	0	3.19	cytochrome P450 2U1-like [Pomacea canaliculata]	3e-92
TRINITY_DN249182_c0_g1_i1	CYP2J2	CTCYP2J2-1	Steroid	0	0	0.58	0	0	0	0	0	0	0	0	cytochrome P450 2U1 [Aplysia californica]	1e-141
TRINITY_DN266959_c0_g1_i1	CYP3A7	CTCYP3A7-1	Steroid	0	0	0	0.54	0	0	0	2.14	0	0	4.4	cytochrome P450 3A21-like isoform X1 [Pomacea canaliculata]	8e-106
TRINITY_DN295583_c0_g1_i1	CYP3A7	CTCYP3A7-2	Steroid	11.87	0	0	0	0	0	0	4.8	1.18	1.22	5.01	cytochrome P450 3A21-like isoform X1 [Pomacea canaliculata]	9e-146
TRINITY_DN297971_c0_g1_i1	CYP3A9	CTCYP3A9-1	Steroid	0	0	0	0.44	0	0	0	0	0	0	2.97	cytochrome P450 3A19-like [Pomacea canaliculata]	4e-68
TRINITY_DN299683_c0_g1_i1	CYP17A	CTCYP17A-1	Steroid	0	0	0	0	0	0	0	0	0	0	5.25	cytochrome P450 2U1-like [Pomacea canaliculata]	5e-92
TRINITY_DN310370_c0_g1_i3	Cyp3a11	CTCyp3a11-1	Steroid	0	0	0	0	0	0	0	0	1.4	0	3	cytochrome P450 3A6-like [Pomacea canaliculata]	5e-99
TRINITY_DN317004_c0_g2_i2	CYP2D6	CTCYP2D6	Steroid	0	0	0	1.25	0	0	0	0	0	0	0	cytochrome P450 2J6-like isoform X1 [Pomacea canaliculata]	6e-33
TRINITY_DN329548_c0_g1_i3	CYP17A	CTCYP17A-2	Steroid	0	0	0	0	0	0	0	2.32	0	0	0	cytochrome P450 1B1 [Aplysia californica]	6e-113
TRINITY_DN356979_c0_g2_i1	CYP3A5	CTCYP3A5	Steroid	0	0	0	0	0	0	0	11.81	0	0	0	cytochrome P450 CYP3A-like protein [Pomacea canaliculata]	7e-31
TRINITY_DN357447_c1_g2_i1	CYP2U1	CTCYP2U1-2	Steroid	0.62	0	1.81	1.68	4.94	0	9.07	0	1.26	1.04	0	cytochrome P450 2U1-like isoform X2 [Pomacea canaliculata]	1e-166
TRINITY_DN358272_c0_g1_i1	CYP3A4	CTCYP3A4-1	Steroid	0	0	0	0	0	200.49	38.95	31.52	0	0	2.75	cytochrome P450 3A24-like isoform X3 [Pomacea canaliculata]	2e-128
TRINITY_DN359345_c1_g1_i1	CYP2J2	CTCYP2J2-3	Steroid	0	1.77	0	0	0	0	0	0	0	0	0	cytochrome P450 2U1 [Ciona intestinalis]	4e-55
TRINITY_DN365980_c1_g1_i1	Cyp3a11	CTCyp3a11-2	Steroid	0	0.03	1.3	0	0	2.83	4.89	1.12	0	0	3.27	cytochrome P450 3A56-like [Pomacea canaliculata]	1e-179
TRINITY_DN368246_c1_g3_i1	Cyp1a1	CTCyp1a1-1	Steroid	1.02	7.03	0	0	0	0	0	12.69	0	0	1.84	cytochrome P450 2D3-like [Pomacea canaliculata]	6e-97
TRINITY_DN368246_c1_g3_i3	Cyp1a1	CTCyp1a1-2	Steroid	0	0	0.93	0.95	0	0	0	0	3	0	2.33	cytochrome P450 2D3-like [Pomacea canaliculata]	6e-97
TRINITY_DN368246_c1_g3_i6	Cyp1a1	CTCyp1a1-3	Steroid	0	0	0.93	0.95	0	0	0	0	3	0	2.33	CYP17A [Mytilus coruscus]	2e-153
TRINITY_DN375757_c3_g1_i6	Cyp3a11	CTCyp3a11-3	Steroid	0	0	0	0	0	0	0	14.82	0.99	0	0	cytochrome P450 3A5-like isoform X9 [Pomacea canaliculata]	4e-180
TRINITY_DN377631_c4_g4_i2	Cyp1a1	CTCyp1a1-4	Steroid	0	0	0	0	0	10.2	0	0	0	0	0	cytochrome P450 family 1-like 1 protein [Mytilus edulis]	7e-138
TRINITY_DN378921_c1_g3_i4	CYP2U1	CTCYP2U1-4	Steroid	0	0	0	0	0	0	9.15	0	0	0	0	cytochrome P450 2U1-like [Pomacea canaliculata]	6e-110
TRINITY_DN378921_c1_g3_i6	CYP2U1	CTCYP2U1-5	Steroid	0	0	0	0	0	0	0	5.47	0	0	0	cytochrome P450 2U1-like [Pomacea canaliculata]	9e-111
TRINITY_DN379927_c14_g3_i3	CYP3A4	CTCYP3A4-2	Steroid	0	0	3.89	0.32	0	0	0	6.16	12.96	0.48	4.75	cytochrome P450 3A5-like [Pomacea canaliculata]	8e-51
TRINITY_DN380295_c2_g1_i1	Cyp1a1	CTCyp1a1-5	Steroid	0	0	0	0	0	0	12.49	8.3	0	0	0	cytochrome P450 2D3-like [Pomacea canaliculata]	2e-124
TRINITY_DN380742_c1_g1_i4	CYP2U1	CTCYP2U1-6	Steroid	0	0	1.38	0	11.43	0	0	0	3.12	1.52	2.9	cytochrome P450 family 2 subfamily AD [Tachysurus fulvidraco]	1e-42
TRINITY_DN380742_c2_g1_i7	CYP2J2	CTCYP2J2-4	Steroid	0	0	0.73	0	0	0	0	3.51	3.12	1.52	6.88	cytochrome P450 2H1 [Aplysia californica]	1e-86
TRINITY_DN382010_c20_g2_i2	CYP3A9	CTCYP3A9-2	Steroid	0.71	1.48	0	1.94	2.38	2.2	11.66	0	0	0	3.4	cytochrome P450 3A21-like [Pomacea canaliculata]	8e-161
TRINITY_DN382181_c4_g1_i2	CYP302A1	CTCYP302A1	Steroid	2.22	0	0	0	0	0	0	0	1.47	1.01	7.96	cytochrome P450 27C1 [Crassostrea gigas]	3e-154
TRINITY_DN382353_c1_g1_i1	Cyp1a1	CTCyp1a1-6	Steroid	1.57	1.96	1.77	0	0	0	6.52	10.02	0	0	6.22	cytochrome P450 2D3-like [Pomacea canaliculata]	2e-162
TRINITY_DN382353_c1_g1_i3	CYP1A	CTCYP1A	Steroid	3.18	0	0	0	0	0	0	0	0	0	6.53	cytochrome P450 2D3-like [Pomacea canaliculata]	9e-30
TRINITY_DN383085_c5_g9_i3	Cyp1a1	CTCYP1A	Steroid	0	2.04	0	1.1	0	0	37.38	1.09	7.91	3.56	7.37	CYP17A [Mytilus coruscus]	6e-149
TRINITY_DN383192_c2_g2_i3	Cyp1a1	CTCyp1a1-8	Steroid	0	1.97	3.13	0	0	0	0	0	0	0	0	cytochrome P450 2D3-like [Pomacea canaliculata]	3e-110
TRINITY_DN383192_c2_g2_i6	Cyp1a1	CTCyp1a1-9	Steroid	0	2.05	2.37	0	0	10.68	0	10.97	1.75	0	6.86	CYP17A [Mytilus coruscus]	4e-148
TRINITY_DN422106_c0_g1_i1	CYP2U1	CTCYP2U1-7	Steroid	0	0	0	0	0	0	0	0	0	0	4.11	cytochrome P450 1A1-like [Pecten maximus]	4e-40
TRINITY_DN361005_c0_g1_i1	CYP51A1	CTCYP51A1	Sterol metabolic process	0	1	0.5	0	0	0	0	2.38	5.85	0	4.1	CP51A demethylase [Hemiprocne comata]	0
TRINITY_DN347501_c0_g1_i2	CYP5A	CTCYP5A-1	Thromboxane synthase	0	4.56	0.55	1.54	0	0	0	10.64	0	0	8.24	cytochrome P450 3A24-like [Pomacea canaliculata]	5e-178
TRINITY_DN376007_c3_g1_i1	CYP5A	CTCYP5A-2	Thromboxane synthase	2.42	0	0	0	0	0	8.56	12.78	5.23	0	0	cytochrome P450 3A29-like [Pomacea canaliculata]	1e-169
TRINITY_DN376007_c3_g1_i4	CYP5A	CTCYP5A-3	Thromboxane synthase	3	1.01	3.64	1.8	0	9.27	6.01	5.82	5.21	1.06	7.24	cytochrome P450 3A29-like [Pomacea canaliculata]	4e-169
TRINITY_DN379538_c0_g1_i2	CYP5A	CTCYP5A-4	Thromboxane synthase	0	2.79	1.69	0	0	2.26	0	5.42	0	0	2.81	cytochrome P450 3A24-like isoform X2 [Pomacea canaliculata]	3e-141
TRINITY_DN223056_c1_g1_i1	CYP2P9	CTCYP2P9-1	Xenobiotic metabolic process	0	0.62	0	0	0	8.17	0	0	0	0	3.09	cytochrome P450 2U1 [Aplysia californica]	2e-155
TRINITY_DN359822_c0_g1_i2	CYP2P9	CTCYP2P9-2	Xenobiotic metabolic process	1.95	0	0	0.68	0	0	0	6.96	0	0	4.98	cytochrome P450 2C30 [Aplysia californica]	3e-138
TRINITY_DN365356_c4_g1_i1	CYP2D15	CTCYP2D15	Xenobiotic metabolic process	5.99	0.34	18.5	5.66	2.3	6.26	44	5.15	0	0	6.76	cytochrome P450 2U1-like [Pomacea canaliculata]	1e-126
TRINITY_DN371969_c0_g1_i1	CYP2P10	CTCYP2P10	Xenobiotic metabolic process	0	0	0	0	0	5.9	0	26.03	0	0	0.97	cytochrome P450 2U1-like [Pomacea canaliculata]	3e-172
TRINITY_DN381602_c1_g1_i2	CYP4F12	CTCYP4F12	Xenobiotic metabolic process	0	0	0	0	0	9.16	13.37	0	1.18	2.93	9.26	cytochrome P450 4F22 [Crassostrea gigas]	6e-180
TRINITY_DN354460_c0_g1_i2	No blast	PREDICTED_CYP-1		0	0	0	0	0	0	0	0	0	0	1.09	CYP39A1 [Mytilus coruscus]	6e-71
TRINITY_DN357447_c1_g2_i4	No blast	PREDICTED_CYP-2		0	0	0	2.07	4.94	0	9.07	0	0	0	0	cytochrome P450 2U1-like isoform X2 [Pomacea canaliculata]	1e-166
TRINITY_DN365966_c0_g1_i6	No blast	PREDICTED_CYP-3		0.28	0	0	0	0	0	0	0	3.37	0	0	cytochrome P450 family 4 [Cyphoma gibbosum]	2e-180
TRINITY_DN370357_c0_g2_i1	No blast	PREDICTED_CYP-4		0	0	1.23	0.61	0	2.33	0	9.68	0	0	0	cytochrome P450 3A19-like [Pomacea canaliculata]	7e-66
TRINITY_DN392296_c0_g1_i1	No blast	PREDICTED_CYP-5		0	0	0	0	0	0	0	5.28	2.09	0	6.98	cytochrome P450 20A1-like isoform X2 [Pomacea canaliculata]	5e-52
TRINITY_DN534404_c0_g1_i1	No blast	PREDICTED_CYP-6		0	0	0	0	0	0	0	0	0	0	3.91	cytochrome P450 1A1 [Aplysia californica]	9e-27
